# Supplementary material for: Family Members’ Help-Seeking Behaviour for Their Relative Who Uses Substances: A Cross-Sectional National Study in Brazil
Source: Int J Environ Res Public Health. 2025 Jun 19;22(6):968. doi: 10.3390/ijerph22060968 (PMC12192736; doi:10.3390/ijerph22060968)
Supplement: Supplementary file 1 [file ijerph-22-00968-s001.zip]

Archive with 1 entries (1 files):
- ijerph-3635848-supplementary.pdf
